# Supplementary material for: Antioxidant Therapy in Inflammatory Bowel Diseases: How Far Have We Come and How Close Are We?
Source: Antioxidants (Basel). 2024 Nov 8;13(11):1369. doi: 10.3390/antiox13111369 (PMC11590966; doi:10.3390/antiox13111369)
Supplement: Supplementary file 1 [file antioxidants-13-01369-s001.zip]

Archive with 1 entries (1 files):
- antioxidants-3271551-supplementary.pdf
